# Supplementary material for: Multi-Analytical Insight into the Non-Volatile Phytochemical Composition of Coleus aromaticus (Roxb.) Benth
Source: Metabolites. 2025 Dec 23;16(1):15. doi: 10.3390/metabo16010015 (PMC12844460; doi:10.3390/metabo16010015)
Supplement: Supplementary file 1 [file metabolites-16-00015-s001.zip]

Archive with 1 entries (1 files):
- metabolites-4041555-supplementary.pdf
